# Supplementary material for: Campylobacter jejuni pdxA Affects Flagellum-Mediated Motility to Alter Host Colonization
Source: PLoS One. 2013 Aug 6;8(8):e70418. doi: 10.1371/journal.pone.0070418 (PMC3735588; doi:10.1371/journal.pone.0070418)
Supplement: Table S1 — Oligonucleotide primers used in this study. (XLSX) [file pone.0070418.s005.xlsx]

## Sheet: Sheet1
Table S1. Oligonucleotide primers used in this study
Primer name	Target	Sequence (5’ to 3’)
For mutant construction*
pdxA-s	pdxA (CJJ81176_1253)	CCCCACCGCGTTACTT
pdxA-as-BI	pdxA (CJJ81176_1253)	GCATGGATCCCTAATGGCTAGTTTTTTCAT
pdxA-s-BI	pdxA (CJJ81176_1253)	GCATGGATCCCAATTTAAATTCCAAAGCTTA
pdxA-as	pdxA (CJJ81176_1253)	GGGGCTTTGAGTTTTG
flaA-s	flaA (CJJ81176_1339)	GTTCTTGTTTTTAAACTTTG
flaA-as-BI	flaA (CJJ81176_1339)	GCATGGATCCTTTGTGTTAATACGAAATCC
flaA-s-BI	flaA (CJJ81176_1339)	GCATGGATCCTATGCAATGGCTCAAGCAAA
flaA-as	flaA (CJJ81176_1339)	ATATTTACCAAAAACTTTAAC
For the complementation of pdxA gene
pdxA-CF	pdxA (CJJ81176_1253)	CCTTGTTTGATTTTATAGTATAA
pdxA-CR	pdxA (CJJ81176_1253)	TTAAGCTTTGGAATTTAAATTGA
pdxA-conF	pdxA (CJJ81176_1253)	GGGGCTTTTAGGTTTTAATC
pdxA-conR	pdxA (CJJ81176_1253)	TTTTAAACCAGCCTTGGTAA
*BamHI site underlined.
