# Supplementary material for: Campylobacter jejuni pdxA Affects Flagellum-Mediated Motility to Alter Host Colonization
Source: PLoS One. 2013 Aug 6;8(8):e70418. doi: 10.1371/journal.pone.0070418 (PMC3735588; doi:10.1371/journal.pone.0070418)
Supplement: Table S2 — Metabolic compounds in C. jejuni identified by CE-MS analysis. (XLS) [file pone.0070418.s006.xls]

## Sheet: Sheet1
Table S2. Metabolic compounds in C. jejuni identified by CE-MS analysis
Mode *	HMT DB †			m/z	MT	Relative Area §		Comparative Analysis
	Compound name	KEGG ID	HMDB ID			WT	pdxA-	Ratio ¶
								pdxA- vs WT
A	Vanillic acid	C06672	HMDB00484	167.034	8.43923	N.D.	0.000526766	-
C	6-Aminohexanoic acid	C02378	HMDB01901	132.102	7.8985	N.D.	0.00198207	-
A	UDP-glucose UDP-galactose	C00029 C00052	HMDB00286 HMDB00302	565.047	8.21636	0.000225	0.000799117	3.55163
A	Azelaic acid	C08261	HMDB00784	187.098	11.5602	0.000283529	0.000930809	3.28294
C	2-Amino-2-(hydroxymethyl)-1,3-propanediol	C07182	No ID	122.081	7.83481	0.000713998	0.00201087	2.81635
A	cis-Aconitic acid	C00417	HMDB00072	173.009	26.1591	0.00336049	0.00916743	2.728
A	ATP	C00002	HMDB00538	505.989	11.159	0.000437317	0.00116493	2.66381
A	GDP	C00035	HMDB01201	442.016	10.1058	0.000191176	0.00050883	2.66157
C	Pyridoxamine 5'-phosphate	C00647	HMDB01555	249.063	9.77659	0.000225	0.000554559	2.46471
C	β-Ala	C00099	HMDB00056	90.0551	6.96325	0.000684632	0.00164587	2.40403
C	Gly	C00037	HMDB00123	76.0401	7.86833	0.00457995	0.0104099	2.27293
A	Isocitrate	C00311	HMDB00193	191.019	26.9102	0.00299588	0.00639388	2.13422
A	2-Hydroxyvaleric acid	No ID	HMDB01863	117.055	8.84064	0.000371456	0.000693859	1.86794
A	2-Hydroxy-4-methylvaleric acid	C03264	HMDB00624	131.071	8.47277	0.0025043	0.00462572	1.84711
A	Succinic acid	C00042	HMDB00254	117.019	19.9481	0.002469	0.00449498	1.82057
A	ADP	C00008	HMDB01341	426.021	10.3175	0.00155221	0.00277732	1.78927
C	N6-Acetyllysine	C02727	HMDB00206	189.122	10.6014	0.000328784	0.000569746	1.73289
A	AMP	C00020	HMDB00045	346.055	8.82391	0.00260072	0.00438877	1.68752
C	Adenine	C00147	HMDB00034	136.062	7.22032	0.000692693	0.00110336	1.59285
A	Malic acid	C00149,C00497,C00711	HMDB00156,HMDB00744	133.014	20.3434	0.00252959	0.00385634	1.52449
A	UMP	C00105	HMDB00288	323.027	9.30326	0.000149706	0.000226176	1.51081
C	Harman	C09209	No ID	183.09	8.09168	0.00138711	0.00209413	1.5097
C	Lys	C00047,C00739,C16440	HMDB00182,HMDB03405	147.113	6.53285	0.0913042	0.132863	1.45517
A	CMP	C00055	HMDB00095	322.044	9.13047	0.000222353	0.000321913	1.44776
C	Cyclohexylamine	C00571	No ID	100.112	7.27058	0.000776761	0.00110807	1.42653
C	Glu	C00025,C00217,C00302	HMDB00148,HMDB03339	148.06	10.2002	0.0268498	0.0359469	1.33881
A	3-Hydroxybutyric acid	C01089,C03197	HMDB00011,HMDB00357,HMDB00442	103.04	9.09144	0.000438897	0.00058624	1.33571
C	Pyridoxine	C00314	HMDB00239	170.081	8.14191	0.000564864	0.000681286	1.20611
C	Met	C00073,C00855,C01733	HMDB00696	150.058	10.0051	0.00317038	0.00381122	1.20213
A	10-Hydroxydecanoic acid	C02774	No ID	187.133	7.46941	0.0015343	0.00184038	1.19949
A	5-Oxoproline	C01879	HMDB00267	128.035	9.04687	0.00676366	0.00793925	1.17381
C	Tyr	C00082,C01536,C06420	HMDB00158	182.081	10.5401	0.00438821	0.00514656	1.17282
A	3-Phenylpropionic acid	C05629	HMDB00764	149.06	8.38355	0.00154905	0.00181206	1.16979
C	Trp	C00078,C00525,C00806	HMDB00929	205.097	10.2504	0.00128117	0.00147516	1.15142
C	Hydroxyproline	C01015,C01157	HMDB06055,HMDB00725	132.065	11.1305	0.00364772	0.00408143	1.1189
A	Heptanoic acid	No ID	HMDB00666	129.092	8.14389	0.00231831	0.00258144	1.1135
A	Benzoic acid	C00180	HMDB01870	121.029	9.39799	0.0091905	0.0100817	1.09697
C	Ile	C00407,C06418,C16434	HMDB00172	132.102	9.53685	0.0312789	0.0341319	1.09121
C	Val	C00183,C06417,C16436	HMDB00883	118.086	9.36399	0.0121316	0.013201	1.08815
C	Triethanolamine	C06771	No ID	150.112	7.78458	0.000847585	0.000919029	1.08429
A	Pelargonic acid	C01601	HMDB00847	157.122	7.77042	0.00602127	0.00650339	1.08007
C	Thr	C00188,C00820	HMDB00167	120.065	9.81559	0.00541141	0.00584199	1.07957
A	2-Hydroxyoctanoic acid	No ID	HMDB00711	159.102	7.83171	0.00205802	0.0022194	1.07842
A	Octanoic acid	C06423	HMDB00482	143.107	7.97111	0.00203589	0.00219014	1.07576
C	Leu	C00123,C01570,C16439	HMDB00687	132.102	9.63159	0.0353441	0.0379059	1.07248
C	o-Aminophenol	C01987	No ID	110.06	7.15889	0.000678298	0.000723179	1.06617
C	Pro	C00148,C00763,C16435	HMDB00162,HMDB03411	116.071	10.0553	0.00841481	0.00886824	1.05388
A	Lactic acid	C00186,C00256,C01432	HMDB00190,HMDB01311	89.0245	10.2507	0.0182329	0.0190164	1.04297
A	CMP-N-acetylneuraminate	C00128	HMDB01176	613.142	7.79827	0.00114387	0.001189	1.03945
C	Cystine	C00491,C01420	HMDB00192	241.03	10.2337	0.00418725	0.00423277	1.01087
C	Asp	C00049,C00402,C16433	HMDB00191,HMDB06483	134.044	10.7407	0.0100749	0.0100978	1.00228
C	Indole-3-acetamide	C02693	No ID	175.086	19.3854	0.00559625	0.00549742	0.98234
C	S-Adenosylmethionine	C00019	HMDB01185	399.144	6.75082	0.00583233	0.00572783	0.982083
C	Ornithine	C00077,C00515,C01602	HMDB00214,HMDB03374	133.097	6.47695	0.000810157	0.000793874	0.979901
C	His	C00135,C00768,C06419	HMDB00177	156.077	6.92416	0.00428053	0.00415632	0.970981
C	Phe	C00079,C02057,C02265	HMDB00159	166.085	10.3061	0.0068112	0.00659764	0.968646
A	Decanoic acid	C01571	HMDB00511	171.138	7.58645	0.00424566	0.0040645	0.95733
C	Homoserinelactone	No ID	No ID	102.055	6.75647	0.000439339	0.000418407	0.952356
A	p-Toluic acid	C01454	No ID	135.044	8.74028	0.0457886	0.0435446	0.950991
C	Urea	C00086	HMDB00294	61.0395	18.6388	0.00727702	0.00685685	0.94226
A	5-Oxohexanoic acid	C02129	No ID	129.056	8.66781	0.00372193	0.00349431	0.938842
A	Tartaric acid	C00898	HMDB00956	149.008	21.1561	0.00463977	0.00423962	0.913755
C	Arg	C00062,C00792	HMDB00517,HMDB03416	175.118	6.74527	0.0924904	0.0843271	0.911739
A	Hexanoic acid	C01585	HMDB00535	115.076	8.49504	0.00179353	0.00159446	0.889008
C	Tyramine	C00483	HMDB00306	138.09	7.86275	0.00047216	0.000418407	0.886155
A	NAD+	C00003	HMDB00902	662.102	6.27636	0.000733428	0.000625889	0.853375
A	FAD_divalent	C00016	HMDB01248	391.57	7.50285	0.000975796	0.000832158	0.852799
C	GABA	C00334	HMDB00112	104.071	7.27058	0.000435309	0.000369183	0.848094
C	Betaine	C00719	HMDB00043	118.086	10.4677	0.00101514	0.000859855	0.847028
C	Uridine	C00299	HMDB00296	245.077	19.418	0.00559222	0.00471611	0.843335
A	Terephthalic acid	C06337	HMDB02428	165.02	15.9055	0.000590641	0.000493725	0.835914
C	Isobutylamine	C02787	No ID	74.0964	6.66704	0.00153797	0.00125784	0.817854
A	Isovaleric acid	C08262	HMDB00718	101.061	8.82391	0.00340738	0.00276647	0.811903
A	UDP-N-acetylglucosamine	C00043	HMDB00290	606.074	8.04912	0.00269503	0.00215899	0.801099
A	Propionic acid	C00163	HMDB00237	73.0292	10.3733	0.00114177	0.00088644	0.776376
C	Gln	C00064,C00303,C00819	HMDB00641,HMDB03423	147.076	10.033	0.0160644	0.0123967	0.771688
C	Urocanic acid	C00785	HMDB00301	139.049	7.81796	0.00100996	0.000769785	0.762193
C	5'-Deoxy-5'-methylthioadenosine	C00170	HMDB01173	298.095	9.43641	0.000530892	0.000404268	0.761489
A	Butyric acid	C00246	HMDB00039	87.045	9.42029	0.00332255	0.00242898	0.731057
A	6,8-Thioctic acid	C00725	HMDB01451	205.035	7.73698	0.00440057	0.00316107	0.718332
C	Diethanolamine	C06772	HMDB04437	106.086	7.2315	0.00416019	0.0029079	0.698983
A	Suberic acid	C08278	HMDB00893	173.081	12.0338	0.00318662	0.0022128	0.694403
C	Carnitine	C00318,C00487,C15025	HMDB00062	162.112	8.14191	0.0006616	0.000458206	0.692572
A	Tiglic acid	C08279	HMDB01470	99.0452	9.26425	0.000782428	0.000539038	0.68893
C	Ala	C00041,C00133,C01401	HMDB00161,HMDB01310	90.055	8.49917	0.00635804	0.00434431	0.683279
A	Gluconic acid	C00257	HMDB00625	195.049	7.76487	0.000438371	0.000286471	0.65349
C	Choline	C00114	HMDB00097	104.107	6.52165	0.0177889	0.0116049	0.652367
A	Glyoxylic acid	C00048	HMDB00119	72.9929	11.1813	0.000322455	0.000208235	0.64578
A	Undecanoic acid	No ID	HMDB00947	185.154	7.43597	0.0010464	0.000649489	0.62069
C	Citrulline	C00327	HMDB00904	176.103	10.2894	0.000235588	0.000145	0.615481
C	Methionine sulfoxide	C02989	HMDB02005	166.052	10.969	0.00129959	0.000798587	0.614491
A	Galacturonic acid	C00333	HMDB02545	193.034	7.77601	0.0131005	0.00792745	0.605124
C	Spermidine	C00315	HMDB01257	146.164	4.32785	0.00368918	0.00219363	0.59461
A	Lauric acid	C02679	HMDB00638	199.17	7.31329	0.00370613	0.00215427	0.581271
A	Citric acid	C00158	HMDB00094	191.019	24.1005	0.617658	0.347973	0.563375
A	Glycolic acid	C00160	HMDB00115	75.0092	12.0283	0.00168288	0.000882191	0.524216
C	Ser	C00065,C00716,C00740	HMDB00187,HMDB03406	106.05	9.35279	0.00754995	0.0038217	0.506188
A	NADP+	C00006	HMDB00217	742.071	8.91867	0.00533579	0.0026343	0.493704
A	ppGpp_divalent	C01228	No ID	300.469	13.6941	0.00427411	0.00204287	0.477964
C	Asn	C00152,C01905,C16438	HMDB00168	133.06	9.79894	0.00126562	0.000502717	0.39721
C	Agmatine	C00179	HMDB01432	131.129	4.93825	0.00554327	0.00105309	0.189976
* Measuring mode (C: cation, A: anion)
† Candidate compound identified based on the detection peak (m/z) and migration time (MT) through HTM database
§ N.D.: Not Detected.
¶ Relative means of pdxA-/WT from two independent experiments.
